# Supplementary material for: What Can N-glycomics and N-glycoproteomics of Cerebrospinal Fluid Tell Us about Alzheimer Disease?
Source: Biomolecules. 2021 Jun 9;11(6):858. doi: 10.3390/biom11060858 (PMC8226827; doi:10.3390/biom11060858)
Supplement: Supplementary file 1 [file biomolecules-11-00858-s001.zip]

Archive with 1 entries (1 files):
- biomolecules-1233192-supplementary.xlsx
