# Supplementary material for: What Can N-glycomics and N-glycoproteomics of Cerebrospinal Fluid Tell Us about Alzheimer Disease?
Source: Biomolecules. 2021 Jun 9;11(6):858. doi: 10.3390/biom11060858 (PMC8226827; doi:10.3390/biom11060858)
Supplement: Supplementary file 1 [file biomolecules-11-00858-s001.zip › biomolecules-1233192-supplementary.xlsx]

## Sheet: Sheet1
Biological sample	LC-MS Approach 1)Chromatography 2)Mass spectrometer 3) MS/MS method (energy level) 4) Data aquistion mode 5) Data analysis 6) Quantification	Glycoproteome coverage 1) Glycopeptides 2) Glycosites 3) Glycoproteins 4) Total proteins 5) N-glycans 6) O-glycans	Glycomic techniques 1) derivatization 2) quantification 3) structural strategy	Main findings	References
Pooled CSF	1) Nanoflow C18 2) Exactive 3) no MS2 performed 4) full scan mode 700-2000 m/z 5) ﻿Xcalibur 4.2 (Thermo), GraphPad Prism 6) Relative abundance of XIC	5) 57 sequences	1) solid phase permethylation 2) relative abundance quantification of extracted ion chromatograms 3) no MS/MS reported	Glycomic study. The N-glycan profile of CSF was determined comparing three methods. As low as 15ul CSF gave satisfying results and was more efficent than filter-aided N-glycan separation (FANGS).	Cho, B. G., Gutierrez Reyes, C. D., & Mechref, Y. (2021). N-Glycomics of Cerebrospinal Fluid: Method Comparison. Molecules (Basel, Switzerland), 26(6). https://doi.org/10.3390/molecules26061712
CSF samples from male and female AD patients and controls	1) Nanoflow C18 2) LTQ Orbitrap Velos 3) no MS2 performed 4) full scan mode 700-2000 m/z 5) Xcalibur 4.2 (Thermo), Origin 2019 Graphing and Analysis 6) Relative abundance of XIC	5) 72 sequences	1) solid phase permethylation 2) relative abundance quantification of extracted ion chromatograms 3) no MS/MS reported	Glycomic study. The glycan profile of CSF from AD and controls was compared using various statistical tests. Fucosylated and bisecting GlcNAc structures were in higher abundance in females with AD.	Cho, B. G., Veillon, L., & Mechref, Y. (2019). N-Glycan Profile of Cerebrospinal Fluids from Alzheimer’s Disease Patients Using Liquid Chromatography with Mass Spectrometry. Journal of Proteome Research, 18(10), 3770–3779. https://doi.org/10.1021/acs.jproteome.9b00504
Pooled and individual CSF samples from controls, MCI and AD patients.	1) nano C18 2) 4800 MALDI TOF/TOF, Agilent 6300 iontrap 3) MALDI TOF/TOF, iontrap CID 4) DDA 5) Glycoworkbench (GWB) 6) relative abundance of MALDI spectra and XIC from LC-MS.	5) The ten most abundant N-glycans were shown	1) permethylation and 2-AA 2) relative abundance quantification of extracted ion chromatograms and MALDI spectra 3) MS/MS	Glycomic study. N-glycans were released with PNGase F and analyzed in permethylated or 2-AA derivatized form. Increase of bisecting GlcNAc in AD. Lectin binding of the bisecting specific lectin PHA-E correlated with T-tau and P-tau.	Schedin-Weiss, S., Gaunitz, S., Sui, P., Chen, Q., Haslam, S. M., Blennow, K., … Tjernberg, L. O. (2019). Glycan biomarkers for Alzheimer disease correlate with T-tau and P-tau in cerebrospinal fluid in subjective cognitive impairment. The FEBS Journal, 1–14. https://doi.org/10.1111/febs.15197
Human CSF, serum and brain tissue from male and female controls and AD patients.	1) no chromatography 2) MALDI TOF, Ultraflex III 3) MALDI TOF/TOF 4) Not applicable 5) GlycoMOD, CFG, predicted masses 6) relative abundance of MALDI spectra normalized with internal standard	no glycoproteome coverage 4) 40 N-glycans in brain, 52 N-glycans in serum, 50 N-glycans in CSF	1) O-Benzylhydroxylamine hydrochloride (BOA), 2) spiked samples with internal standard allowed accurate comparison of samples. 3)MS/MS of select structures	Glycomic study. The N-glycan, O-glycan and glycosphingolip profile of CSF, serum and brain tissue was deduced with MALDI TOF. Enrichment of glycans was done with solid phase glycoblotting. The brain glycan profile was not changed in AD but altered in CSF and serum. Bisecting and brancehd N-glycans were upregulated in AD.	Gizaw, S. T., Ohashi, T., Tanaka, M., Hinou, H., & Nishimura, S. (2016). Glycoblotting method allows for rapid and efficient glycome profiling of human Alzheimer’s disease brain, serum and cerebrospinal fluid towards potential biomarker discovery. Biochim Biophys Acta, 1860(8), 1716–1727. https://doi.org/10.1016/j.bbagen.2016.03.009
CSF samples from male and female MCI (n=11), AD (n=24) and control (n=21) donors.	1) No chromatography 2) MALDI TOF MS, 4800 Proteomic analyzer, MALDI TOF Voyager DE-STR 3) CID 4) not applicable 5) GlycoMod, GlycoWorkBench (GWB) and others	4) 89 sequences	1) permethylated and native 2) relative abundance quantificaiton of MALDI spectra 3) MS/MS of selected structures	Glycomic study. The glycan profile of CSF from controls, MCI and AD and controls was compared using various statistical tests. A sub group of the MCI and AD patients with altered glycan profile consisting of decrease of sialylation and increse in bisecting GlcNAc.	Palmigiano, A., Barone, R., Sturiale, L., Sanfilippo, C., Bua, R. O., Romeo, D. A., et al. (2016). CSF N-glycoproteomics for early diagnosis in Alzheimer’s disease. J. Proteomics 131, 29–37. doi: 10.1016/j.jprot.2015.10.006
Pooled CSF samples from healthy donors and AD patients	1) Nanoflow BEH C18 2) Orbitrap Fucion Lumos Tribrid 3) EThcD (SA, 33% NCE) 4) DDA 5) Byonic 2.9.38 in Protein Discoverer 2.1 6) not applicable	1)2893 2) 511 3) 285 (1337 deglyosylated proteins) 5) 72	3) 72 unique glycans detected out of 182 N-glycans in the Byonic database	Glycoproteomic study. The largest glycoproteomic dataset reported for CSF so far. Enrichment of glycopeptides with HILIC and boronic acid and high-pH fractionation. The glycoproteome profile differed between AD and control sapmples. Byonic compared favorably compared with pGlyco and MSFragger-Glyco.	Chen, Z., Yu, Q., Yu, Q., Johnson, J., Shipman, R., Zhong, X., … Li, L. (2021). In-depth site-specific analysis of N-glycoproteome in human cerebrospinal fluid (CSF) and glycosylation landscape changes in Alzheimer’s disease (AD). Molecular & Cellular Proteomics : MCP, 100081. https://doi.org/10.1016/j.mcpro.2021.100081
pooled CSF samples from healthy donors	1) C18 2) Glycomic: MALDI TOF, Voyager-DE, STR, LTQ-Orbitrap Discovery mass glycopeptide: maXis UHR QqTOF 3) (beam type for glycopeptides, 20-60eV) 4) DDA 5) Glycoworkbench, Mascot, GlycoQuest	1)124 2) 55 3) 36 5) 49	1) permethylated 2) relative abundance quantificaiton of MALDI spectra 3) MS/MS of selected structures	Glycomic and glycoproteomic study. Three approaches were combined to analyze the glycan profile and glycoproteome of CSF. Released and permethylated N-glycans were analyzed with MALDI TOF. HILIC enriched glycopeptides were analyzed in native or deglycosylated form after PNGase F treatment. Glycopeptides were enriched with Sepharose CL4-B HILIC. CID produce MS2 spectra with scarce peptide backbone…	Goyallon, A., Cholet, S., Chapelle, M., Junot, C., & Fenaille, F. (2015). Evaluation of a combined glycomics and glycoproteomics approach for studying the major glycoproteins present in biofluids: Application to cerebrospinal fluid. Rapid Communications in Mass Spectrometry, 29(6), 461–473. https://doi.org/10.1002/rcm.7125
CSF pools	1) Nanoflow BEH C18 2) LTQ Orbitrap Velos Pro 3) CID (35% NCE) 4) DDA 5) SearchGUI (OMSSA, X!Tandem CYCLONE), Peptide shaker 6) not applicable	1)1121 (28,811 peptides) 2) 846 3) 520 4) 3081	No glycan coverage, N-glycans cleaved of with PNGase F	Glycoproteomic study. The CSF glycoproteome was mapped with three stratetiges prior to LC-MS/MS: SDS-PAGE and mixed mode reverse phase-anion exchange for mapping global the global CSF proteome and hydrazide based glycopeptide capture for mapping glycopeptides. The overlap with plasma was compared.	Guldbrandsen, A., Vethe, H., Farag, Y., Oveland, E., Garberg, H., Berle, M., … Berven, F. S. (2014). In-depth characterization of the cerebrospinal fluid (CSF) proteome displayed through the CSF proteome resource (CSF-PR). Molecular & Cellular Proteomics : MCP, 13(11), 3152–3163. https://doi.org/10.1074/mcp.M114.038554
Pooled CSF samples	1) nanoflow C18 2) LTQ-FT (hybrid linear quadrupole ion trap/FTICR) 3) CID, ECD 4) DDA 5) Mascot and manually 6) relative abundance of XIC	2)36 N-linked, 44 O-linked 3) 23 N, 22 O 5) 5 6) 1		Glycoproteomic study. Glycoproteins were enriched with hydrazide resin and relased with acid, rendering glycopeptides without sialic acid. 80% of the enriched peptides carreid structural evidence of glycans (HexHexNAc).	Nilsson, J., Rüetschi, U., Halim, A., Hesse, C., Carlsohn, E., Brinkmalm, G., & Larson, G. (2009). Enrichment of glycopeptides for glycan structure and attachment site identification. Nature Methods, 6(11), 809–811. https://doi.org/10.1038/nmeth.1392
Pooled CSF, samples with blood count of < 10RBC/ml	1) SCX-C18 2) LCQ DECA PLUS XP 3) CID 4) DDA 5) SEQUEST, Protein Prophet 6) not applicable	3) 216	No glycan coverage, N-glycans cleaved off with PNGase F or non-glycosylatated peptides derived from enriched glycoproteins were reported.	Glycoproteomic study. Glycoproteins were enriched with hydrazide resin or lectin affinity column prior to trypsinization. The hydrazide enriched glycopeptides were deglycosylated with PNGase F. 2D-LC-MS/MS (SCX/C18). Due to low mass resolution no direct evidence support the deglycosylation sites.	Pan, S., Wang, Y., Quinn, J. F., Peskind, E. R., Waichunas, D., Wimberger, J. T., … Zhang, J. (2006). Identification of glycoproteins in human cerebrospinal fluid with a complementary proteomic approach. Journal of Proteome Research, 5(10), 2769–2779. https://doi.org/10.1021/pr060251s
